# Supplementary material for: Differences in Troponin I and Troponin T Release in High-Performance Athletes Outside of Competition
Source: Int J Mol Sci. 2024 Jan 15;25(2):1062. doi: 10.3390/ijms25021062 (PMC10816948; doi:10.3390/ijms25021062)
Supplement: Supplementary file 1 [file ijms-25-01062-s001.zip]

Archive with 1 entries (1 files):
- ijms-2788217-supplementary.pdf
